# Supplementary material for: Lipomatous Tumors: A Comparison of MRI-Reported Diagnosis with Histological Diagnosis
Source: Diagnostics (Basel). 2022 May 21;12(5):1281. doi: 10.3390/diagnostics12051281 (PMC9141562; doi:10.3390/diagnostics12051281)
Supplement: Supplementary file 1 [file diagnostics-12-01281-s001.zip]

Archive with 1 entries (1 files):
- diagnostics-1660228-supplementary.pdf
